# Supplementary material for: The genetic mechanisms underlying the convergent evolution of pollination syndromes in the Neotropical radiation of Costus L
Source: Front Plant Sci. 2022 Sep 8;13:874322. doi: 10.3389/fpls.2022.874322 (PMC9493542; doi:10.3389/fpls.2022.874322)
Supplement: Supplementary Table 1 — Genus, species, identifiers, collector, number, and natural history collection for all the accessions included. [file Table_1.XLSX]

## Sheet: Sheet1
Genus	Species	Identifier	Collector	Number	Herbarium
Chamaecostus	acaulis	M8660	Maas	M8660	--
Chamaecostus	acaulis	TA02	Lowrie	526	--
Chamaecostus	acaulis	TA30	Arantes	1124	--
Chamaecostus	acaulis	TA31	Silva	498	--
Chamaecostus	acaulis	TA32	Lobato	2596	--
Chamaecostus	congestiflorus	TA17	Figueiredo	95	--
Chamaecostus	congestiflorus	TA18	Pereira	446	--
Chamaecostus	cuspidatus	TA01	Fontana	640	--
Chamaecostus	fragilis	TA06	Silva	246	--
Chamaecostus	fragilis	TA07	Silva	949	--
Chamaecostus	fragilis	TA09	Sousa	54	--
Chamaecostus	fragilis	TA15	NA	NA	--
Chamaecostus	fusiformis	TA05	Figueiredo	1165	--
Chamaecostus	lanceolatus	M9153	Maas	M9153	--
Chamaecostus	lanceolatus	TA10	Rocha	56	--
Chamaecostus	lanceolatus	TA12	Monteiro	sn INPA 212514	--
Chamaecostus	lanceolatus	TA13	Zortea	60	--
Chamaecostus	manausensis	TA14	Mortati	92	--
Chamaecostus	manausensis	TA16	André	sn RB584186	--
Chamaecostus	subsessilis	TA26	Árbocz	6293	--
Chamaecostus	subsessilis	TA29	Heringer	7343	--
Costus	acreanus	M8656	Maas	M8656	--
Costus	acreanus	R3079	Skinner	R3079	--
Costus	acreanus	R3260	Skinner	R3260	--
Costus	acreanus	R3473	Skinner	R3473	--
Costus	acreanus	R3486	Skinner	R3486	--
Costus	allenii	M10650	Maas	M10650	--
Costus	alleniopsis	M9541	Maas	M9541	--
Costus	alleniopsis	R3497	Skinner	R3497	--
Costus	alleniopsis	R3498	Skinner	R3498	--
Costus	alticolus	R3400	Skinner	R3400	--
Costus	amazonicus	M10732	Maas	M10732	--
Costus	amazonicus	R3077	Skinner	R3077	--
Costus	antioquiensis	M10631	Maas	M10631	--
Costus	antioquiensis	PSSglab	NA	NA	--
Costus	antioquiensis	PSShirs	NA	NA	--
Costus	antioquiensis	R3236	Skinner	R3236	--
Costus	antioquiensis	R3200	Skinner	R3200	--
Costus	arabicus	CS98192	Specht	sn CS98192	--
Costus	arabicus	R3122	Skinner	R3122	--
Costus	arabicus	R3512	Skinner	R3512	--
Costus	arabicus	R3514	Skinner	R3514	--
Costus	arabicus	TA23	Giacomin	2929	--
Costus	asplundii	M10691	Maas	M10691	--
Costus	asteranthus	R3435	Skinner	R3435	--
Costus	barbatus	R3213	Skinner	R3213	--
Costus	barbatus	R3368	Skinner	R3368	--
Costus	beckii	CS91232	Specht	sn CS91232	--
Costus	beckii	R3394	Skinner	R3394	--
Costus	bracteatus	M10629	Maas	M10629	--
Costus	bracteatus	M9409	Maas	M9409	--
Costus	bracteatus	R3030	Skinner	R3030	--
Costus	callosus	R3178	Skinner	R3178	--
Costus	callosus	R3493	Skinner	R3493	--
Costus	callosus	RLD4190	Dressler	4190	--
Costus	chartaceus	R2708	Skinner	R2708	--
Costus	claviger	M9306	Maas	M9306	--
Costus	claviger	R3219	Skinner	R3219	--
Costus	cochabambae	SGB7320	Beck	7320	--
Costus	comosus	1999_126011	NA	NA	--
Costus	comosus	M9514	Maas	M9514	--
Costus	comosus	R3031	Skinner	R3031	--
Costus	comosus	R3292	Skinner	R3292	--
Costus	comosus	R3315	Skinner	R3315	--
Costus	comosus	R3387	Skinner	R3387	--
Costus	comosus	R3396	Skinner	R3396	--
Costus	comosus	R3494	Skinner	R3494	--
Costus	comosus	R3495	Skinner	R3495	--
Costus	convexus	M10707	Maas	M10707	--
Costus	convexus	R3331	Skinner	R3331	--
Costus	cordatus	M10658	Maas	M10658	--
Costus	cordatus	M10671	Maas	M10671	--
Costus	cupreifolius	R3462	Skinner	R3462	--
Costus	curvibracteatus	M9381	Maas	M9381	--
Costus	dalyi	R3476	Skinner	R3476	--
Costus	dirzoi	M9279	Maas	M9279	--
Costus	dirzoi	R3448	Skinner	R3448	--
Costus	dubius	L78.0582	NA	sn L78.0582	--
Costus	erythrocoryne	AG36422	Gentry	36422	--
Costus	erythrocoryne	JJ15962	Jaramillo Asanza	15962	--
Costus	erythrophillus	R3463	Skinner	R3463	--
Costus	erythrophyllus	R2257	Skinner	R2257	--
Costus	erythrophyllus	R2948	Skinner	R2948	--
Costus	erythrophyllus	R3026	Skinner	R3026	--
Costus	erythrophyllus	R3307	Skinner	R3307	--
Costus	erythrothyrsus	M9334	Maas	M9334	--
Costus	fenestralis	R3176	Skinner	R3176	--
Costus	gabonensis	Wieringa8452	Wieringa	8452	--
Costus	geothyrsus	BS6782	Stahl	6782	--
Costus	geothyrsus	M6529	Maas	M6529	--
Costus	glaucus	M10646	Maas	M10646	--
Costus	glaucus	R2951	Skinner	R2951	--
Costus	glaucus	R3363	Skinner	R3363	--
Costus	glaucus	R3364	Skinner	R3364	--
Costus	gracillimus	M10538	Maas	M10538	--
Costus	guanaiensis	R3489	Skinner	R3489	--
Costus	juruanus	R2693	Skinner	R2693	--
Costus	juruanus	R3415	Skinner	R3415	--
Costus	juruanus	R3434	Skinner	R3434	--
Costus	juruanus	R3439	Skinner	R3439	--
Costus	juruanus	R3488	Skinner	R3488	--
Costus	kuntzei	R3035	Skinner	R3035	--
Costus	kuntzei	R3086	Skinner	R3086	--
Costus	kuntzei	R3135	Skinner	R3135	--
Costus	kupensis	M10539	Maas	M10539	--
Costus	kupensis	M10575	Maas	M10575	--
Costus	laevis	NIRVANA_TAR	NA	NA	--
Costus	lasius	M9155	Maas	M9155	--
Costus	lasius	R3127	Skinner	R3127	--
Costus	lasius	R3242	Skinner	R3242	--
Costus	leucanthus	M10654	Maas	M10654	--
Costus	leucanthus	M10682	Maas	M10682	--
Costus	lima	LIM	NA	NA	--
Costus	lima	R3303	Skinner	R3303	--
Costus	lima	R3345	Skinner	R3345	--
Costus	lima	R3362	Skinner	R3362	--
Costus	longibracteolatus	M10693	Maas	M10693	--
Costus	longibracteolatus	R3003	Skinner	R3003	--
Costus	lucanusianus	R2850	Skinner	R2850	--
Costus	macrostrobilus	CS00253	Specht	sn CS00253	--
Costus	macrostrobilus	CS01271	Specht	sn CS01271	--
Costus	macrostrobilus	M3400	Maas	M3400	--
Costus	macrostrobilus	R3209	Skinner	R3209	--
Costus	macrostrobilus	R3442	Skinner	R3442	--
Costus	macrostrobilus	TA25	NA	NA	--
Costus	malortieanus	R1562	Skinner	R1562	--
Costus	mollissimus	R3404	Skinner	R3404	--
Costus	montanus	R3293	Skinner	R3293	--
Costus	montanus	R3371	Skinner	R3371	--
Costus	mosaicus	R2012	Skinner	R2012	--
Costus	nitidus	M9524	Maas	M9524	--
Costus	nitidus	R3088	Skinner	R3088	--
Costus	obscurus	R3322	Skinner	R3322	--
Costus	obscurus	R3383	Skinner	R3383	--
Costus	oreophilus	R3332	Skinner	R3332	--
Costus	osae	M9501	Maas	M9501	--
Costus	phyllocephalus	W8511	Wieringa	8511	--
Costus	pictus	R3172	Skinner	R3172	--
Costus	pictus	R3314	Skinner	R3314	--
Costus	pictus	R3316	Skinner	R3316	--
Costus	pictus	R3450	Skinner	R3450	--
Costus	pictus	R3452	Skinner	R3452	--
Costus	pictus	R3453	Skinner	R3453	--
Costus	pictus	R3507	Skinner	R3507	--
Costus	pitalito	M10733	Maas	M10733	--
Costus	plicatus	R3211	Skinner	R3211	--
Costus	plicatus	R3496	Skinner	R3496	--
Costus	plowmanii	M10675	Maas	M10675	--
Costus	pseudospiralis	M8751	Maas	M8751	--
Costus	pulverulentus	BS6729	Stahl	6729	--
Costus	pulverulentus	GH94667	NA	sn GH94667	--
Costus	pulverulentus	M10637	Maas	M10637	--
Costus	pulverulentus	R3094	Skinner	R3094	--
Costus	pulverulentus	R3304	Skinner	R3304	--
Costus	ricus	R3165	Skinner	R3165	--
Costus	ricus	R3373	Skinner	R3373	--
Costus	rubineus	R3422	Skinner	R3422	--
Costus	scaber	CS98167	Specht	sn CS98167	--
Costus	scaber	M10638	Maas	M10638	--
Costus	scaber	M10657	Maas	M10657	--
Costus	scaber	M10694	Maas	M10694	--
Costus	scaber	R3217	Skinner	R3217	--
Costus	scaber	R3384	Skinner	R3384	--
Costus	scaberaff	CS98194	Specht	sn CS98194	--
Costus	sepacuitensis	R3443	Skinner	R3443	--
Costus	sinningiiflorus	KM73	Meza	73	--
Costus	sinningiiflorus	R2876	Skinner	R2876	--
Costus	spicatus	R3028	Skinner	R3028	--
Costus	spiralis	M9335	Maas	M9335	--
Costus	spiralis	R3218	Skinner	R3218	--
Costus	spiralis	R3252	Skinner	R3252	--
Costus	spiralis	TA24	Mortati	91	--
Costus	sprucei	TA20	Batista	5453	--
Costus	sprucei	TA21	André	2000	--
Costus	stenophyllus	R2613	Skinner	R2613	--
Costus	talbotii	M9800	Maas	M9800	--
Costus	vargasii	R3264	Skinner	R3264	--
Costus	varzearum	BTM830501	NA	sn BTM830501	--
Costus	varzearum	R1394	Skinner	R1394	--
Costus	varzearum	R3487	Skinner	R3487	--
Costus	villosissimus	M10656	Maas	M10656	--
Costus	villosissimus	20180711	NA	NA	--
Costus	villosissimus	R3074	Skinner	R3074	--
Costus	vinosus	M9568	Maas	M9568	--
Costus	weberbaueri	CS99234	Specht	sn CS99234	--
Costus	weberbaueri	R3129	Skinner	R3129	--
Costus	weberbaueri	R3256	Skinner	R3256	--
Costus	weberbaueri	R3377	Skinner	R3377	--
Costus	wilsonii	M9507	Maas	M9507	--
Costus	wilsonii	R3092	Skinner	R3092	--
Costus	woodsonii	R3374	Skinner	R3374	--
Costus	zamoranus	R3324	Skinner	R3324	--
Costus	zamoranus	R3466	Skinner	R3466	--
Costus	zingiberoides	BTM860001	NA	sn BTM860001	--
Costus	zingiberoides	R3406	Skinner	R3406	--
Dimerocostus	appendiculatus	M6313	Maas	M6313	--
Dimerocostus	argenteus	CS98190	Specht	sn CS98190	--
Dimerocostus	argenteus	R3376	Skinner	R3376	--
Dimerocostus	argenteus	R3388	Skinner	R3388	--
Dimerocostus	cryptocalyx	BLACK93	Black	93	--
Dimerocostus	cryptocalyx	M10689	Maas	M10689	--
Dimerocostus	rurrenabaqueanus	CS98182	Specht	sn CS98182	--
Dimerocostus	rurrenabaqueanus	GS432	Graham &Schunke	432	--
Dimerocostus	rurrenabaqueanus	GS722	Stahl	7222	--
Dimerocostus	rurrenabaqueanus	R2853	Skinner	R2853	--
Dimerocostus	rurrenabaqueanus	R3337	Skinner	R3337	--
Dimerocostus	strobilaceus	M10653	Maas	M10653	--
Dimerocostus	strobilaceus	M9529	Maas	M9529	--
Monocostus	uniflorus	R2848	Skinner	R2848	--
