# Supplementary material for: The genetic mechanisms underlying the convergent evolution of pollination syndromes in the Neotropical radiation of Costus L
Source: Front Plant Sci. 2022 Sep 8;13:874322. doi: 10.3389/fpls.2022.874322 (PMC9493542; doi:10.3389/fpls.2022.874322)
Supplement: Supplementary Table 2 — Binary traits scored for each accession including labellum shape (tubular/spreading), bract color (red/non-red), bract appendages (present/absent), honey mark (present/absent), labellum stripes (present/absent), functional color (red/non-red), callus (present/absent), and inflorescence indument (present/absent). [file Table_2.XLSX]

## Sheet: Sheet1
taxa	lab_tubular	lab_spreading	infl_notred	infl_red	app_absent	app_present	callus_a	callus_p	infl_indument_a	infl_indument_p	bract_red	bract_green	honeymark_p	honeymark_a	lab_stripes_p	lab_stripes_a	exp_the_a	exp_the_p
Costus_acreanus_Brazil_R3486	0	1	1	0	1	0	0	1	0	1	0.5	0.5	1	0	1	0	0	1
Costus_acreanus_ElGato_R3079	0	1	1	0	1	0	0	1	0	1	0.5	0.5	1	0	1	0	0	1
Costus_allenii_M10650	0	1	1	0	1	0	0	1	0	1	0.5	0.5	1	0	1	0	0	1
Costus_alleniopsis_R3498	0	1	1	0	1	0	0	1	0	1	0.5	0.5	1	0	1	0	0	1
Costus_alticolus_R3400	1	0	0	1	1	0	0	1	0.5	0.5	1	0	0	1	0	1	1	0
Costus_amazonicus_R3077	0	1	1	0	1	0	0	1	0	1	0.5	0.5	1	0	1	0	0	1
Costus_antioquiensis_Nirvana_R3236	0	1	1	0	1	0	0	1	0.5	0.5	0.5	0.5	1	0	1	0	0	1
Costus_arabicus_R3512	0	1	1	0	0.5	0.5	0	1	0.5	0.5	0.5	0.5	1	0	0.5	0.5	0	1
Costus_asplundii_M10691	0	1	1	0	0	1	1	0	0.5	0.5	0	1	1	0	0	1	0	1
Costus_asteranthus_R3435	1	0	0	1	1	0	0	1	1	0	1	0	0	1	0	1	1	0
Costus_barbatus_R3368	1	0	0	1	0	1	0.5	0.5	0	1	1	0	0	1	0	1	0	1
Costus_beckii_R3394wg	1	0	0	1	1	0	0	1	0	1	1	0	0	1	0	1	0	1
Costus_bracteatus_R3030wg	0	1	1	0	0	1	0	1	0	1	0.5	0.5	1	0	1	0	0	1
Costus_callosus_R3178	1	0	0	1	0	1	0	1	0.5	0.5	1	0	0	1	0	1	0	1
Costus_chartaceus_R2708	1	0	0	1	1	0	0	1	1	0	1	0	0	1	0	1	0	1
Costus_claviger_R3219wg	0	1	1	0	0	1	1	0	0.5	0.5	0.5	0.5	1	0	1	0	0	1
Costus_comosus_Maritimus_R3292	1	0	1	0	0	1	1	0	0.5	0.5	0.5	0.5	0	1	0	1	0	1
Costus_comosus_Panama_R3494	1	0	0	1	0	1	1	0	0.5	0.5	0.5	0.5	0	1	0	1	0	1
Costus_comosus_R3031wg	1	0	0	1	0	1	1	0	0.5	0.5	0.5	0.5	0	1	0	1	0	1
Costus_convexus_R3331	0	1	1	0	1	0	1	0	1	0	0.5	0.5	1	0	1	0	0	1
Costus_cordatus_M10671	1	0	0	1	1	0	0	1	0.5	0.5	1	0	0	1	0	1	0	1
Costus_cupreifolius_R3462	1	0	0	1	0	1	1	0	0	1	1	0	0	1	0	1	0	1
Costus_curvibracteatus_M9381	1	0	0	1	0	1	1	0	0.5	0.5	1	0	0	1	0	1	0	1
Costus_dalyi_R3476	1	0	0	1	1	0	0	1	0.5	0.5	1	0	0	1	1	0	0	1
Costus_dirzoi_M9279	0	1	1	0	1	0	0	1	0	1	0	1	1	0	1	0	0	1
Costus_erythrocoryne_AG36422	1	0	0	1	1	0	0	1	0	1	1	0	0	1	0	1	0	1
Costus_erythrophyllus_whiskeycola_R3026wg	0	1	1	0	0	1	0	1	0	1	1	0	1	0	1	0	0	1
Costus_erythrothyrsus_M9334	1	0	0	1	1	0	0.5	0.5	0.5	0.5	1	0	0	1	0	1	0	1
Costus_geothyrsus_M6529	1	0	0	1	1	0	0	1	0	1	1	0	0	1	0	1	1	0
Costus_glaucus_R3364wg	0	1	1	0	1	0	1	0	0.5	0.5	0	1	1	0	1	0	0	1
Costus_juruanus_R2693wg	1	0	0	1	0	1	0	1	0.5	0.5	1	0	0	1	0	1	0	1
Costus_kuntzei_R3086wg	0	1	0	1	1	0	0	1	0.5	0.5	0.5	0.5	1	0	1	0	0	1
Costus_lasius_R3127wg	1	0	0	1	1	0	0	1	0	1	1	0	0	1	0	1	0	1
Costus_leucanthus_M10654	0	1	1	0	0	1	0	1	0	1	1	0	1	0	0	1	0	1
Costus_leucanthus_M10682	0	1	1	0	0	1	0	1	0	1	1	0	1	0	0	1	0	1
Costus_lima_R3362wg	1	0	0	1	0	1	1	0	0	1	0.5	0.5	0.5	0.5	0.5	0.5	0	1
Costus_longibracteolatus_M10693	0	1	0.5	0.5	0.5	0.5	0.5	0.5	0.5	0.5	0.5	0.5	1	0	1	0	0	1
Costus_macrostrobilus_R3442	0	1	1	0	0	1	1	0	0.5	0.5	0.5	0.5	1	0	1	0	0	1
Costus_malortieanus_R1562wg	0	1	1	0	1	0	0	1	1	0	0	1	1	0	1	0	0	1
Costus_mollissimus_R3404	0	1	1	0	0	1	1	0	0	1	0.5	0.5	1	0	1	0	0	1
Costus_montanus_R3293	1	0	0	1	0	1	1	0	0	1	1	0	1	0	0	1	0	1
Costus_nitidus_M9524	1	0	0	1	1	0	0	1	1	0	1	0	0	1	0	1	0	1
Costus_obscurus_R3322	0	1	1	0	0.5	0.5	1	0	0	1	0.5	0.5	1	0	1	0	0	1
Costus_oreophilus_R3332	0	1	1	0	1	0	0.5	0.5	0.5	0.5	0.5	0.5	1	0	1	0	0	1
Costus_osae_M9501	1	0	0	1	0	1	1	0	0	1	1	0	1	0	0	1	0	1
Costus_pictus_PlantaInsulina_R3172wg	0	1	1	0	1	0	0.5	0.5	0.5	0.5	0.5	0.5	1	0	1	0	0	1
Costus_pictus_R3314	0	1	1	0	1	0	0.5	0.5	0.5	0.5	0.5	0.5	1	0	1	0	0	1
Costus_pitalito_M10733	0	1	1	0	0	1	1	0	0	1	1	0	0	1	0	1	0	1
Costus_plicatus_R3211	1	0	0	1	1	0	0	1	1	0	1	0	0	1	0	1	0	1
Costus_plowmanii_M10675	1	0	0	1	1	0	0	1	0.5	0.5	1	0	0	1	0	1	0	1
Costus_pseudospiralis_M8751	1	0	0	1	1	0	0	1	1	0	1	0	0	1	0	1	0	1
Costus_pulverulentus_R3094	1	0	0	1	1	0	0	1	0.5	0.5	0.5	0.5	0	1	0	1	1	0
Costus_ricus_R3165	1	0	0	1	0	1	0	1	0	1	1	0	0	1	0	1	0	1
Costus_rubineus_R3422	1	0	0	1	1	0	0	1	0.5	0.5	1	0	0	1	0	1	0	1
Costus_scaber_R3384	1	0	0	1	1	0	0	1	0.5	0.5	0.5	0.5	0	1	0	1	0	1
Costus_sepacuitensis_R3443	0	1	1	0	1	0	0	1	0.5	0.5	0.5	0.5	1	0	1	0	0	1
Costus_sinningiiflorus_KM73	0	1	1	0	0	1	0.5	0.5	0.5	0.5	1	0	1	0	1	0	0	1
Costus_spicatus_R3028	1	0	0.5	0.5	1	0	0	1	0.5	0.5	1	0	1	0	0	1	0	1
Costus_spiralis_R3218wg	1	0	0	1	1	0	0	1	0.5	0.5	0.5	0.5	0	1	0	1	0	1
Costus_sprucei_form2_TA21	1	0	0	1	1	0	0	1	0.5	0.5	1	0	0	1	0	1	0	1
Costus_stenophyllus_R2613wg	1	0	0	1	1	0	0	1	1	0	1	0	0	1	0	1	1	0
Costus_vargasii_R3264	1	0	0	1	1	0	0	1	1	0	1	0	0	1	0	1	0	1
Costus_varzearum_R1394	0	1	1	0	0	1	0	1	0	1	0.5	0.5	1	0	1	0	0	1
Costus_villosissimus_R3074wg	0	1	1	0	0	1	0.5	0.5	0	1	0.5	0.5	0	1	0	1	0	1
Costus_vinosus_M9568	1	0	1	0	1	0	0	1	0	1	0.5	0.5	0.5	0.5	0	1	0	1
Costus_weberbaueri_R3377	1	0	1	0	1	0	0	1	1	0	0.5	0.5	0	1	0	1	0	1
Costus_wilsonii_R3092wg	1	0	0	1	1	0	0	1	0.5	0.5	0.5	0.5	0	1	1	0	0	1
Costus_woodsonii_R3374	1	0	0	1	1	0	0	1	1	0	1	0	0	1	0	1	0	1
Costus_zamoranus_R3324	0	1	1	0	1	0	0.5	0.5	1	0	0.5	0.5	1	0	1	0	0	1
Costus_zamoranusQ_Daisy_R3466	0	1	1	0	1	0	0.5	0.5	1	0	0.5	0.5	1	0	1	0	0	1
Costus_zingiberoides_R3406wg	1	0	0	1	1	0	0	1	1	0	1	0	0	1	0	1	0	1
