# Supplementary material for: The genetic mechanisms underlying the convergent evolution of pollination syndromes in the Neotropical radiation of Costus L
Source: Front Plant Sci. 2022 Sep 8;13:874322. doi: 10.3389/fpls.2022.874322 (PMC9493542; doi:10.3389/fpls.2022.874322)
Supplement: Supplementary Table 4 — Phylogenetic D statistic estimates and p-values for the tests of phylogenetic D being significantly different from 0 (as expected under a Brownian threshold model) and 1 (random) for the analyzed traits. Additionally, the Chi-squared estimate and associated p-value of the likelihood ratio test comparing ER vs. ARD models fitted for each trait are included. [file Table_4.XLSX]

## Sheet: tablePhyloD
	phylogenetic signal			ER v. ARD
	Estimated D	p no phylogenetic structure (random)	p Brownian phylogenetic structure	X2[1]	p
Labellum shape	-2.0177	2e-05	0.9798	7.248	0.0071
Functional color	-1.88912	0.00057	0.95389	4.8347	0.0279
Bract color	-1.11492	0.01527	0.83662	0.060142	0.806271
Honey mark	-0.09254	0.03002	0.58215	0.9992	0.3175
Labellum stripes	-1.23288	0.00046	0.91739	9.158	0.002476
Appendages	-0.61552	0.00852	0.7752	4.0282	0.045
Callus	0.16442	0.11299	0.45668	8.6668	0.00324
Inflorescence indument	-0.54967	0.04933	0.70708	7.5567	0.00598
