# Supplementary material for: The genetic mechanisms underlying the convergent evolution of pollination syndromes in the Neotropical radiation of Costus L
Source: Front Plant Sci. 2022 Sep 8;13:874322. doi: 10.3389/fpls.2022.874322 (PMC9493542; doi:10.3389/fpls.2022.874322)
Supplement: Supplementary Table 5 — Log-likelihood values (lnL), Akaike Information Criterion (AIC), and corrected AIC (AICc) for the different models of diversification fitted to the phylogeny of Neotropical Costus. The binary state speciation and extinction model (BiSSE) as well as the hidden state speciation and extinction model (HiSSE) were fitted with the labellum shape character. The constant rate and additional hidden state models (CID2 and CID4) are independent from the labellum shape. [file Table_5.XLSX]

## Sheet: Sheet1
	lnL	AIC	AICc
Constant rate	-87.975	183.95	184.547
BiSSE	-68.2656	146.531	147.44
CID2	-63.6626	139.325	140.617
HiSSE labellum shape	-23.1372	66.2744	69.8809
CID4	-16.6946	49.3893	51.675
