# Supplementary material for: The genetic mechanisms underlying the convergent evolution of pollination syndromes in the Neotropical radiation of Costus L
Source: Front Plant Sci. 2022 Sep 8;13:874322. doi: 10.3389/fpls.2022.874322 (PMC9493542; doi:10.3389/fpls.2022.874322)
Supplement: Supplementary Table 6 — Omega values for each locus used in PAML, including which set that locus belongs to in the strip plot summary. [file Table_6.XLSX]

## Sheet: new_PAML_omega_plots
locus	set	omega
prun_cosspi_uce_46420	1	2.49762
prun_cosspi_uce_35508	1	2.28174
prun_cosspi_uce_44622	1	2.06868
prun_cosspi_uce_35647	1	1.73548
prun_cosspi_uce_2368	1	1.72024
prun_cosspi_uce_25501	1	1.68977
prun_cosspi_uce_16434	1	1.68037
prun_cosspi_uce_2318	1	1.57671
prun_cosspi_uce_19092	1	1.57086
prun_cosspi_uce_17781	1	1.48142
prun_cosspi_uce_19065	1	1.4703
prun_cosspi_uce_17621	1	1.43192
prun_coslon_uce_28389	1	1.41937
prun_cosspi_uce_36806	1	1.41224
prun_cosspi_uce_13571	1	1.364
prun_cosspi_uce_47194	1	1.31672
prun_cosspi_uce_36739	1	1.30852
prun_cosspi_uce_27962	1	1.28009
prun_cosspi_uce_27076	1	1.25045
prun_cosspi_uce_42658	1	1.23878
prun_cosspi_uce_2410	1	1.22092
prun_cosspi_uce_22737	1	1.20154
prun_cosspi_uce_17686	1	1.18358
prun_cosspi_uce_44118	1	1.17349
prun_cosspi_uce_11178	1	1.16372
prun_coslon_uce_45734	1	1.15597
prun_coslon_uce_11897	1	1.06543
prun_cosspi_uce_3027	1	1.0516
prun_cosspi_uce_44808	1	1.03151
prun_cosspi_uce_53599	1	1.01196
prun_coslon_uce_53941	1	0.98063
prun_cosspi_uce_1317	1	0.97769
prun_cosspi_uce_45307	1	0.96811
prun_cosspi_uce_18670	1	0.92497
prun_coslon_uce_33063	1	0.91874
prun_coslon_uce_36947	1	0.91589
prun_cosspi_uce_31007	1	0.88949
prun_cosspi_uce_25617	1	0.87701
prun_cosspi_uce_42846	1	0.8758
prun_cosspi_uce_28946	1	0.87387
prun_cosspi_uce_39069	1	0.85559
prun_cosspi_uce_12534	1	0.845
prun_cosspi_uce_38943	1	0.82959
prun_cosspi_uce_45441	1	0.82659
prun_cosspi_uce_1799	1	0.81951
prun_coslon_uce_14783	1	0.81707
prun_cosspi_uce_17988	1	0.80414
prun_cosspi_uce_41436	1	0.79017
prun_cosspi_uce_12104	1	0.79016
prun_cosspi_uce_32858	1	0.78947
prun_coslon_uce_15166	1	0.76192
prun_cosspi_uce_24212	1	0.76034
prun_cosspi_uce_43121	1	0.75031
prun_cosspi_uce_13068	1	0.74124
prun_cosspi_uce_43575	1	0.73284
prun_cosspi_uce_46329	1	0.73118
prun_coslon_uce_58373	1	0.72752
prun_cosspi_uce_29848	1	0.71999
prun_cosspi_uce_27123	1	0.71862
prun_cosspi_uce_13478	1	0.71568
prun_coslon_uce_4099	1	0.71453
prun_coslon_uce_42082	1	0.71247
prun_cosspi_uce_11608	1	0.70513
prun_cosspi_uce_46086	1	0.69977
prun_cosspi_uce_21732	1	0.6953
prun_cosspi_uce_1472	1	0.68782
prun_cosspi_uce_44807	1	0.67433
prun_cosspi_uce_22798	1	0.67357
prun_cosspi_uce_26595	1	0.66524
prun_cosspi_uce_18179	1	0.66465
prun_cosspi_uce_38408	1	0.65982
prun_cosspi_uce_21445	1	0.65968
prun_coslon_uce_17796	1	0.65729
prun_cosspi_uce_44886	1	0.65527
prun_cosspi_uce_24854	1	0.65521
prun_cosspi_uce_18794	1	0.6535
prun_coslon_uce_57215	1	0.65274
prun_cosspi_uce_13810	1	0.65268
prun_coslon_uce_35173	1	0.65202
prun_cosspi_uce_1539	1	0.64713
prun_cosspi_uce_42142	1	0.64391
prun_coslon_uce_23904	1	0.63986
prun_cosspi_uce_9829	1	0.63888
prun_coslon_uce_30795	1	0.63672
prun_cosspi_uce_18292	1	0.63165
prun_cosspi_uce_46738	1	0.63032
prun_coslon_uce_15397	1	0.61273
prun_coslon_uce_50276	1	0.60939
prun_cosspi_uce_14049	1	0.60429
prun_cosspi_uce_46037	1	0.60421
prun_coslon_uce_41818	1	0.59795
prun_coslon_uce_38442	1	0.59611
prun_coslon_uce_41897	1	0.59219
prun_cosspi_uce_15959	1	0.58649
prun_cosspi_uce_4458	1	0.57592
prun_coslon_uce_37564	1	0.57251
prun_coslon_uce_48827	1	0.56937
prun_cosspi_uce_17260	1	0.56877
prun_coslon_uce_56044	1	0.56843
prun_cosspi_uce_48804	1	0.56542
prun_coslon_uce_50331	1	0.55489
prun_coslon_uce_25473	1	0.55423
prun_coslon_uce_53476	1	0.55406
prun_coslon_uce_6466	1	0.55218
prun_coslon_uce_19862	1	0.54978
prun_coslon_uce_54931	1	0.54907
prun_coslon_uce_12951	1	0.5445
prun_cosspi_uce_2670	1	0.54247
prun_cosspi_uce_38038	1	0.54239
prun_cosspi_uce_41423	1	0.54008
prun_coslon_uce_10964	1	0.53417
prun_cosspi_uce_24878	1	0.53307
prun_coslon_uce_52555	1	0.5325
prun_cosspi_uce_28863	1	0.52978
prun_coslon_uce_31771	1	0.52805
prun_coslon_uce_46802	1	0.52646
prun_cosspi_uce_48471	1	0.51903
prun_cosspi_uce_8975	1	0.51818
prun_cosspi_uce_19091	1	0.51496
prun_cosspi_uce_34224	1	0.50591
prun_coslon_uce_52530	1	0.50272
prun_cosspi_uce_13648	1	0.50094
prun_coslon_uce_11053_comb	1	0.50012
prun_coslon_uce_11053	1	0.50004
prun_cosspi_uce_4430	1	0.4935
prun_cosspi_uce_30583	1	0.48895
prun_cosspi_uce_27594	1	0.48788
prun_cosspi_uce_39066	1	0.48645
prun_cosspi_uce_32390	1	0.48429
prun_cosspi_uce_356	1	0.48389
prun_cosspi_uce_40636	1	0.48314
prun_cosspi_uce_3006	1	0.47775
prun_cosspi_uce_25372	1	0.47717
prun_coslon_uce_28539	1	0.47294
prun_cosspi_uce_36574	1	0.4683
prun_cosspi_uce_42967	1	0.46133
prun_cosspi_uce_37521	1	0.45802
prun_coslon_uce_41129	1	0.45711
prun_coslon_uce_25084	1	0.45703
prun_cosspi_uce_20333	1	0.4568
prun_cosspi_uce_29301	1	0.44402
prun_cosspi_uce_2252	1	0.4416
prun_cosspi_uce_46483	1	0.44088
prun_coslon_uce_37689	1	0.43865
prun_cosspi_uce_31209	1	0.43826
prun_cosspi_uce_20694	1	0.43819
prun_coslon_uce_58362	1	0.43557
prun_cosspi_uce_24336	1	0.42847
prun_cosspi_uce_39602	1	0.4271
prun_cosspi_uce_12852	1	0.42688
prun_cosspi_uce_37288	1	0.42645
prun_coslon_uce_47432	1	0.42449
prun_coslon_uce_1318	1	0.42326
prun_cosspi_uce_14818	1	0.42282
prun_cosspi_uce_45646	1	0.42176
prun_cosspi_uce_26780	1	0.42023
prun_coslon_uce_12868	1	0.41432
prun_cosspi_uce_30154	1	0.41136
prun_cosspi_uce_39246	1	0.40328
prun_cosspi_uce_27586	1	0.40186
prun_coslon_uce_28200	1	0.40162
prun_coslon_uce_38324	1	0.40054
prun_cosspi_uce_12805	1	0.39927
prun_cosspi_uce_19865	1	0.39676
prun_cosspi_uce_26193	1	0.39627
prun_cosspi_uce_12838	1	0.38992
prun_cosspi_uce_30263	1	0.38566
prun_coslon_uce_55596	1	0.38521
prun_cosspi_uce_41380	1	0.37876
prun_cosspi_uce_35101	1	0.37823
prun_coslon_uce_13281	1	0.37686
prun_cosspi_uce_29221	1	0.37455
prun_cosspi_uce_22856	1	0.37329
prun_cosspi_uce_18954	1	0.36071
prun_coslon_uce_29567	1	0.35765
prun_coslon_uce_10196	1	0.35676
prun_cosspi_uce_38260	1	0.35549
prun_coslon_uce_59086	1	0.35451
prun_coslon_uce_30794	1	0.35209
prun_cosspi_uce_17731	1	0.34824
prun_coslon_uce_1969	1	0.34405
prun_cosspi_uce_41855	1	0.34278
prun_coslon_uce_4763	1	0.34266
prun_coslon_uce_44268	1	0.34079
prun_coslon_uce_50337	1	0.33284
prun_coslon_uce_23606	1	0.33142
prun_coslon_uce_51221	1	0.33021
prun_coslon_uce_28480	1	0.33008
prun_coslon_uce_13402	1	0.32755
prun_cosspi_uce_44928	1	0.32661
prun_coslon_uce_57955	1	0.32638
prun_cosspi_uce_10945	1	0.32637
prun_coslon_uce_37721	1	0.32503
prun_coslon_uce_18497	1	0.31794
prun_cosspi_uce_18235	1	0.3159
prun_coslon_uce_56730	1	0.31189
prun_cosspi_uce_7539	1	0.30946
prun_cosspi_uce_2074	1	0.30792
prun_coslon_uce_48104	1	0.30659
prun_cosspi_uce_32215	1	0.29548
prun_cosspi_uce_2595	1	0.29467
prun_coslon_uce_28133	1	0.28826
prun_coslon_uce_28132	1	0.27437
prun_cosspi_uce_44963	1	0.2735
prun_cosspi_uce_36199	1	0.26612
prun_cosspi_uce_18889	1	0.26399
prun_cosspi_uce_14062	1	0.25978
prun_cosspi_uce_15784	1	0.25765
prun_cosspi_uce_4957	1	0.25618
prun_coslon_uce_52355	1	0.25289
prun_coslon_uce_26496	1	0.2438
prun_cosspi_uce_32203	1	0.24316
prun_cosspi_uce_42446	1	0.22922
prun_cosspi_uce_18104	1	0.21526
prun_coslon_uce_40635	1	0.21463
prun_coslon_uce_44649	1	0.20602
prun_coslon_uce_29829	1	0.18689
prun_cosspi_uce_49356	1	0.16143
prun_coslon_uce_53948	1	0.15673
prun_cosspi_uce_27085	1	0.12049
prun_cosspi_uce_23959	1	0.12018
prun_coslon_uce_59182	1	0.06739
prun_coslon_uce_19012	1	0.02269
prun_cosspi_fer_Assembly_12133_Contig_6_333_265	2	1.35298
prun_cosspi_fer_Assembly_13198_Contig_1_954_433	2	1.12268
prun_cosspi_fer_Assembly_12366_Contig_1_965_328	2	0.99634
prun_cosspi_fer_Assembly_10046_Contig_1_195_11	2	0.93087
prun_cosspi_fer_Assembly_10534_Contig_3_148_82	2	0.67796
prun_cosspi_fer_Assembly_13083_Contig_1_998_422	2	0.65059
prun_cosspi_fer_Assembly_11391_Contig_3_176_169	2	0.60368
prun_cosspi_fer_Assembly_13203_Contig_2_324_439	2	0.59856
prun_coslon_fer_Assembly_12317_Contig_1_784_315	2	0.52099
prun_cosspi_fer_Assembly_10373_Contig_1_562_60	2	0.49568
prun_cosspi_fer_Assembly_13312_Contig_7_140_449	2	0.47825
prun_cosspi_fer_Assembly_1308_Contig_1_407_418	2	0.40243
prun_cosspi_fer_Assembly_12196_Contig_2_143_274	2	0.38743
prun_cosspi_fer_Assembly_12873_Contig_3_124_394	2	0.37575
prun_cosspi_fer_Assembly_12774_Contig_5_273_376	2	0.36307
prun_cosspi_fer_Assembly_12083_Contig_5_281_256	2	0.28422
prun_cosspi_fer_Assembly_10159_Contig_1_902_36	2	0.27748
prun_cosspi_fer_Assembly_12956_Contig_2_385_396	2	0.19589
prun_coslon_fer_Assembly_12012_Contig_0_1782_239	2	0.17693
prun_coslon_fer_Assembly_10372_Contig_2_472_58	2	0.16335
prun_CS_45_AGCAGGT_GSMUA_Achr2T06890_130	3	7.3487
prun_CS_72_ATGGAGA_GSMUA_Achr3T12250_176	3	2.37993
prun_CS_15_CGACCTG_GSMUA_Achr8T24860	3	0.33824
prun_WICS084_S95_GSMUA_Achr10T31340_47	3	0.23806
prun_CS_49_AGTCAGA_GSMUA_Achr1T19130	3	0.2325
prun_WICS067_S79_GSMUA_Achr5T00710_239	3	0.22965
prun_CS_15_CGACCTG_GSMUA_Achr2T05230	3	0.1999
prun_CS_42_CGCGCAG_GSMUA_Achr6T36560_338	3	0.18979
prun_WICS091_S136_GSMUA_Achr10T29400_43	3	0.17931
prun_CS_72_ATGGAGA_GSMUA_Achr8T31890_415	3	0.16466
prun_CS_15_CGACCTG_GSMUA_Achr5T17250	3	0.16346
prun_CS_49_AGTCAGA_GSMUA_AchrUn_randomT09650	3	0.16293
prun_CS_19_GAATCTC_GSMUA_Achr5T13570	3	0.15761
prun_CS_45_AGCAGGT_GSMUA_Achr10T31490	3	0.15204
prun_CS_27_CAATTAC_GSMUA_Achr2T02040	3	0.1188
prun_CS_27_CAATTAC_GSMUA_Achr3T11550_175	3	0.10292
prun_CS_42_CGCGCAG_GSMUA_Achr5T20780	3	0.10059
prun_CS_27_CAATTAC_GSMUA_Achr10T29540	3	0.09564
prun_CS_42_CGCGCAG_GSMUA_Achr5T25450	3	0.07631
prun_CS_49_AGTCAGA_GSMUA_AchrUn_randomT08730_467	3	0.06699
prun_CS_27_CAATTAC_GSMUA_Achr9T15340_434	3	0.05146
prun_CS_42_CGCGCAG_GSMUA_Achr9T23340_445	3	0.00304
prun_contig141_FLS	4	1.43873
prun_contig266_ANS	4	1.32816
prun_contig143_FLS	4	1.2164
prun_contig265_ANS	4	1.14753
prun_contig144_PTL	4	1.02634
agl6	4	0.89225
prun_KAN_comp9305_c0_seq1_10	4	0.87303
prun_TA54_BZR	4	0.87219
prun_contig340_SUP	4	0.74288
prun_contig409_RabbitEars	4	0.73487
prun_KAN_comp6212_c0_seq1a_3	4	0.70816
prun_contig291_UFO	4	0.70126
prun_contig263_SUP	4	0.59927
prun_KC815391_1_2to7withIntron	4	0.59323
prun_KAN_TR5981_c0_g1_i1_3	4	0.57486
prun_JAG_JLO_comp5835_c0_seq1	4	0.53431
prun_contig264_SUP	4	0.52912
prun_contig220_F3primeH	4	0.5109
prun_KC815390_1_3to7withIntron	4	0.41037
prun_JGL_NUB_TR3524_504	4	0.37275
prun_KAN_TR5981_c0_g1_i1_1	4	0.36529
prun_contig315_F3primeH	4	0.34189
prun_HM775140_1_TBL2	4	0.34175
prun_contig344_FLS	4	0.30989
prun_HM775115_1_TBL1b	4	0.30117
prun_contig147_PTL	4	0.28833
prun_contig290_UFO	4	0.25484
prun_chrlg_contig41	4	0.16683
Big_brother_TRINITY_DN8277_c0_g1_i1	5	2.48784
Superman_TRINITY_DN65243_c0_g1_i1	5	2.19895
PTL_TRINITY_DN17812_c0_g1_i1	5	2.11763
CHS4_TRINITY_DN4760_c0_g1_i1	5	2.10396
Big_brother_TRINITY_DN17946_c0_g1_i1	5	2.07484
Divaricata_TRINITY_DN8387_c0_g1_i1	5	1.53774
GAST1_TRINITY_DN5732_c2_g1_i1	5	1.53057
CHSY_TRINITY_DN1390_c0_g1_i1	5	1.51445
GASA8_TRINITY_DN4087_c0_g1_i1	5	1.3281
RADlike1_TRINITY_DN70238_c0_g1_i1	5	1.19277
CUC2_TRINITY_DN10412_c0_g1_i1	5	1.18193
CHSA_TRINITY_DN31932_c0_g1_i1	5	1
AGL6_TRINITY_DN13521_c0_g1_i1	5	0.99965
Superman_TRINITY_DN98760_c0_g1_i1	5	0.99911
RBE_TRINITY_DN74696_c0_g1_i1	5	0.99326
yabby5_TRINITY_DN24634_c0_g1_i1	5	0.97712
ARF2B_TRINITY_DN5871_c0_g1_i1	5	0.94951
FLS2_TRINITY_DN50949_c0_g1_i2	5	0.94869
CHS6_TRINITY_DN10970_c0_g1_i3	5	0.90798
Longifolia1_TRINITY_DN11643_c0_g1_i1	5	0.9027
Radialis_TRINITY_DN81587_c0_g1_i1	5	0.71763
GASA6_TRINITY_DN1628_c0_g1_i1	5	0.7028
yabby4_TRINITY_DN9523_c0_g1_i1	5	0.65288
yabby1_TRINITY_DN13007_c1_g1_i1	5	0.6365
GAST1_TRINITY_DN1628_c0_g1_i1	5	0.57615
FLS_TRINITY_DN5966_c0_g1_i1	5	0.57113
DAR1_TRINITY_DN7767_c0_g1_i1	5	0.55075
DFRA_TRINITY_DN23219_c0_g1_i1	5	0.48511
RADlike6TRINITY_DN9392_c0_g1_i1	5	0.43473
DFRA_TRINITY_DN13192_c0_g1_i1	5	0.42945
yabby2_TRINITY_DN5957_c0_g1_i1	5	0.41432
CUC1_TRINITY_DN21331_c1_g1_i3	5	0.3304
GASA_E_TRINITY_DN3073_c0_g1_i2	5	0.28393
ARF2_TRINITY_DN4798_c0_g1_i1	5	0.25117
CHS2_TRINITY_DN115_c0_g1_i1	5	0.20208
FLS1_TRINITY_DN4451_c0_g1_i1	5	0.1936
GASA4_TRINITY_DN1628_c0_g3_i1	5	0.12199
FL3H2_TRINITY_DN199_c0_g1_i1	5	0.07682
ARF2A_TRINITY_DN110962_c0_g1_i1	5	0.0001
RADlike3_TRINITY_DN110089_c0_g1_i1	5	0.0001
GASA_B_TRINITY_DN298_c0_g1_i1	5	999
Longifolia2_TRINITY_DN30938_c0_g1_i1	5	999
Longifolia2_TRINITY_DN55402_c0_g2_i1	5	999
RADlike6TRINITY_DN84312_c0_g1_i1	5	999
